# Supplementary material for: Photoluminescence of Ni(II), Pd(II), and Pt(II) Complexes [M(Me2dpb)Cl] Obtained from C‒H Activation of 1,5-Di(2-pyridyl)-2,4-dimethylbenzene (Me2dpbH)
Source: Molecules. 2021 Aug 20;26(16):5051. doi: 10.3390/molecules26165051 (PMC8401505; doi:10.3390/molecules26165051)
Supplement: Supplementary file 1 [file molecules-26-05051-s001.zip]

Archive with 2 entries (2 files):
- Supplement II Ni Pd Pt Me2DPB Cl.pdf
- Supplement I Ni Pd Pt Me2DPB Cl.pdf
